# Supplementary material for: 2,5-Dimethyl­pyrazine 1,4-dioxide
Source: Acta Crystallogr Sect E Struct Rep Online. 2009 Nov 11;65(Pt 12):o3052. doi: 10.1107/S1600536809046741 (PMC2971924; doi:10.1107/S1600536809046741)
Supplement: Supplementary file 2 [file e-65-o3052-Isup2.hkl]

# 
# h,k,l, Fc-squared, Fo-squared, sigma(Fo-squared) and status flag 
# 
data_I
_shelx_title ' 08mz155_0m in P2(1)/c' 
_shelx_refln_list_code          4 
_shelx_F_calc_maximum       92.24 
_exptl_crystal_F_000       148.00 
_reflns_d_resolution_high  0.6801 
 
loop_ 
 _symmetry_equiv_pos_as_xyz 
 'x, y, z' 
 '-x, y+1/2, -z+1/2' 
 '-x, -y, -z' 
 'x, -y-1/2, z-1/2' 
 
_cell_length_a     3.9971 
_cell_length_b     8.9176 
_cell_length_c     8.9249 
_cell_angle_alpha  90.000 
_cell_angle_beta  102.205 
_cell_angle_gamma  90.000 
 
_shelx_F_squared_multiplier     1.000 
 
loop_ 
 _refln_index_h 
 _refln_index_k 
 _refln_index_l 
 _refln_F_squared_calc 
 _refln_F_squared_meas 
 _refln_F_squared_sigma 
 _refln_observed_status 
   1   0   0       99.10       94.88      2.86 o 
   2   0   0        4.74        8.91      2.29 o 
   3   0   0      289.77      302.13      5.38 o 
   4   0   0       53.30       52.58      1.77 o 
   5   0   0       20.42       18.97      1.25 o 
   1   1   0      310.17      341.04     10.86 o 
   2   1   0      137.13      156.17      2.37 o 
   3   1   0       50.63       58.05      1.16 o 
   4   1   0       30.65       31.36      1.21 o 
   5   1   0        4.51        4.11      0.50 o 
   0   2   0       36.46       36.72      0.97 o 
   1   2   0      158.37      153.18      1.84 o 
   2   2   0      121.01      141.05      1.94 o 
   3   2   0        0.47        0.72      0.24 o 
   4   2   0       64.09       66.25      1.43 o 
   5   2   0        2.61        3.08      0.54 o 
   1   3   0        0.57        0.17      0.12 o 
   2   3   0       52.86       57.93      1.00 o 
   3   3   0       16.62       16.35      0.61 o 
   4   3   0       51.78       49.83      1.22 o 
   5   3   0       39.50       37.13      1.64 o 
   0   4   0     1714.17     1761.44     26.32 o 
   1   4   0       16.39       12.56      0.49 o 
   2   4   0      184.99      186.57      2.42 o 
   3   4   0       85.21       75.21      1.64 o 
   4   4   0       17.93       14.49      0.81 o 
   5   4   0        7.37        5.89      0.67 o 
   1   5   0        2.12        2.01      0.27 o 
   2   5   0      108.23       99.89      2.37 o 
   3   5   0      151.61      136.04      4.25 o 
   4   5   0        1.89        1.41      0.75 o 
   5   5   0        3.35        2.66      0.55 o 
   0   6   0       13.19       15.25      0.59 o 
   1   6   0      134.46      123.79      2.07 o 
   2   6   0       62.58       58.04      1.37 o 
   3   6   0       28.53       25.49      0.98 o 
   4   6   0       60.51       55.04      1.59 o 
   1   7   0      199.24      187.28      2.95 o 
   2   7   0       82.74       76.17      1.66 o 
   3   7   0        0.29       -0.27      0.27 o 
   4   7   0        4.31        2.89      0.52 o 
   0   8   0       28.41       20.08      1.41 o 
   1   8   0       67.95       56.98      1.74 o 
   2   8   0      169.46      169.84      3.61 o 
   3   8   0        0.00       -0.27      0.27 o 
   4   8   0        5.78        6.21      0.69 o 
   1   9   0        1.73        1.32      0.44 o 
   2   9   0        1.99        2.06      0.53 o 
   3   9   0        0.77        0.75      0.44 o 
   4   9   0        0.06       -0.09      0.79 o 
   0  10   0        0.73        0.09      0.53 o 
   1  10   0       17.48       18.94      1.18 o 
   2  10   0        1.00        0.31      0.37 o 
   3  10   0       70.55       81.64      2.62 o 
   1  11   0       15.97       16.76      1.54 o 
   2  11   0        1.71        0.13      0.40 o 
   0  12   0        5.38        8.89      1.41 o 
   1  12   0       27.61       30.81      2.29 o 
  -5   1   1        5.45        6.16      0.59 o 
  -4   1   1       25.28       23.55      0.82 o 
  -3   1   1       77.51       78.24      1.38 o 
  -2   1   1       44.42       42.11      0.80 o 
  -1   1   1      575.91      599.92     11.31 o 
   0   1   1     1295.07     1416.99     39.89 o 
   1   1   1      311.81      374.34      4.79 o 
   2   1   1       95.63      120.42      1.70 o 
   3   1   1       27.48       26.42      0.83 o 
   4   1   1       64.19       65.38      1.42 o 
   5   1   1        1.45        1.39      0.34 o 
  -5   2   1      189.47      184.39      3.45 o 
  -4   2   1        0.22        0.00      0.25 o 
  -3   2   1       32.06       33.78      0.89 o 
  -2   2   1      374.16      361.55      4.20 o 
  -1   2   1      391.00      389.78      4.30 o 
   0   2   1      459.86      497.08      8.83 o 
   1   2   1      918.42     1101.38     16.24 o 
   2   2   1       96.86      108.57      2.61 o 
   3   2   1       21.79       22.32      0.70 o 
   4   2   1      311.22      300.38      4.06 o 
   5   2   1        4.32        3.33      0.51 o 
  -5   3   1        1.13        0.67      0.34 o 
  -4   3   1        4.82        4.45      0.43 o 
  -3   3   1       34.52       36.45      0.87 o 
  -2   3   1       82.22       85.67      1.29 o 
  -1   3   1       10.21        8.20      0.26 o 
   0   3   1       43.81       41.39      0.76 o 
   1   3   1       17.00       20.34      0.48 o 
   2   3   1      128.33      149.82      2.30 o 
   3   3   1        8.02        6.74      0.48 o 
   4   3   1        8.12        6.23      0.50 o 
   5   3   1        0.43        0.59      0.33 o 
  -5   4   1        4.34        3.52      0.50 o 
  -4   4   1       21.35       20.72      0.91 o 
  -3   4   1       21.14       19.52      0.78 o 
  -2   4   1        0.20        0.15      0.14 o 
  -1   4   1      319.79      310.94      4.17 o 
   0   4   1      150.20      140.26      1.74 o 
   1   4   1       19.79       19.71      0.61 o 
   2   4   1        1.51        2.08      0.28 o 
   3   4   1       13.18       11.71      0.54 o 
   4   4   1       14.03       11.36      0.85 o 
   5   4   1       16.83       16.39      0.96 o 
  -5   5   1        0.04        0.03      0.40 o 
  -4   5   1       11.70       11.69      1.14 o 
  -3   5   1      123.21      113.43      2.19 o 
  -2   5   1        2.23        2.60      0.34 o 
  -1   5   1      116.31      125.26      2.02 o 
   0   5   1      418.83      426.50      4.80 o 
   1   5   1       10.80       10.46      0.49 o 
   2   5   1       72.74       64.74      1.39 o 
   3   5   1       36.74       35.60      1.12 o 
   4   5   1        1.01        1.25      0.42 o 
   5   5   1        1.33        1.97      0.57 o 
  -5   6   1        1.26       -0.70      0.70 o 
  -4   6   1        0.05       -0.11      0.38 o 
  -3   6   1      168.95      161.61      3.58 o 
  -2   6   1       47.50       45.42      1.58 o 
  -1   6   1       55.02       47.29      1.08 o 
   0   6   1       22.18       17.79      0.44 o 
   1   6   1      130.99      125.79      2.12 o 
   2   6   1      311.88      290.79      5.21 o 
   3   6   1        4.51        3.00      0.56 o 
   4   6   1       11.44        8.59      0.70 o 
  -4   7   1        5.49        5.69      0.62 o 
  -3   7   1       33.95       31.67      1.12 o 
  -2   7   1       61.31       63.02      1.49 o 
  -1   7   1        3.63        3.43      0.36 o 
   0   7   1        1.41        2.04      0.37 o 
   1   7   1      104.88       98.36      1.83 o 
   2   7   1      126.07      117.29      2.22 o 
   3   7   1        4.42        4.57      0.51 o 
   4   7   1       18.83       18.04      1.20 o 
  -4   8   1        4.24        4.89      0.65 o 
  -3   8   1        1.81        1.94      0.40 o 
  -2   8   1      125.49      124.11      2.39 o 
  -1   8   1        0.25       -0.31      0.40 o 
   0   8   1        0.15        0.10      0.31 o 
   1   8   1      124.38      114.61      2.71 o 
   2   8   1        0.13        0.12      0.27 o 
   3   8   1        3.79        3.20      0.46 o 
   4   8   1        0.69        0.61      0.35 o 
  -4   9   1       18.48       22.53      2.35 o 
  -3   9   1        5.71        6.21      0.63 o 
  -2   9   1        8.11        7.96      0.84 o 
  -1   9   1       17.62       14.05      1.00 o 
   0   9   1        3.73        1.14      0.37 o 
   1   9   1        0.45        0.22      0.37 o 
   2   9   1        0.00        0.51      0.40 o 
   3   9   1       46.41       52.33      1.93 o 
   4   9   1        4.67        2.91      1.23 o 
  -3  10   1       37.68       44.15      1.87 o 
  -2  10   1        0.29       -0.09      0.40 o 
  -1  10   1       26.84       23.48      1.25 o 
   0  10   1       17.08       14.80      1.03 o 
   1  10   1        0.11        0.26      0.37 o 
   2  10   1       60.90       68.94      2.24 o 
   3  10   1        3.80        3.94      0.70 o 
  -2  11   1        0.20        0.58      0.53 o 
  -1  11   1        7.17        9.55      1.72 o 
   0  11   1       21.86       22.36      1.28 o 
   1  11   1        9.72       10.42      1.00 o 
   2  11   1        7.63        7.37      1.01 o 
  -1  12   1       20.07       25.60      1.94 o 
   0  12   1        1.23        0.83      0.88 o 
   1  12   1      123.67      134.56      3.52 o 
  -5   0   2       13.62       13.69      1.06 o 
  -4   0   2      144.45      149.56      3.33 o 
  -3   0   2       15.49       14.55      0.78 o 
  -2   0   2        3.88        3.30      0.37 o 
  -1   0   2     8508.21     8604.47    190.32 o 
   0   0   2      582.35      645.02     14.44 o 
   1   0   2       66.26      116.34      2.82 o 
   2   0   2      373.26      481.74     10.57 o 
   3   0   2      190.62      214.26      4.19 o 
   4   0   2       34.89       35.54      1.46 o 
   5   0   2        0.20        0.42      0.40 o 
  -5   1   2       14.47       14.88      0.79 o 
  -4   1   2        1.17        1.10      0.34 o 
  -3   1   2       78.08       78.01      1.35 o 
  -2   1   2       71.55       79.51      1.35 o 
  -1   1   2      567.27      578.90      6.25 o 
   0   1   2       80.83       93.34      1.25 o 
   1   1   2      101.09      126.13      1.62 o 
   2   1   2      188.09      255.72      3.19 o 
   3   1   2       48.27       53.23      1.15 o 
   4   1   2       33.92       35.08      1.03 o 
   5   1   2        8.85        7.55      0.61 o 
  -5   2   2       21.21       23.07      1.51 o 
  -4   2   2        2.22        2.16      0.36 o 
  -3   2   2       17.85       18.70      0.63 o 
  -2   2   2       24.36       24.04      0.57 o 
  -1   2   2       82.87       76.43      1.04 o 
   0   2   2      268.36      288.17      4.02 o 
   1   2   2      404.30      517.73      6.72 o 
   2   2   2       30.00       41.54      0.87 o 
   3   2   2      107.39      120.02      1.93 o 
   4   2   2       14.23       16.31      0.73 o 
   5   2   2        0.36        0.22      0.28 o 
  -5   3   2       57.17       55.26      1.62 o 
  -4   3   2       14.40       13.58      0.65 o 
  -3   3   2        9.68       10.91      0.60 o 
  -2   3   2       11.44       12.33      0.44 o 
  -1   3   2       98.30       92.93      1.26 o 
   0   3   2       62.05       53.59      0.81 o 
   1   3   2      150.30      170.10      2.20 o 
   2   3   2        4.90        8.06      0.39 o 
   3   3   2       12.47       10.36      0.54 o 
   4   3   2       80.93       72.02      1.52 o 
   5   3   2        4.75        5.52      0.61 o 
  -5   4   2        1.62        2.13      0.42 o 
  -4   4   2       49.80       46.84      1.37 o 
  -3   4   2       51.45       51.69      1.30 o 
  -2   4   2        2.76        2.17      0.22 o 
  -1   4   2      876.37      896.28     11.30 o 
   0   4   2       11.28        8.49      0.37 o 
   1   4   2      248.89      262.87      3.17 o 
   2   4   2      100.69       94.75      1.51 o 
   3   4   2       59.16       54.42      1.68 o 
   4   4   2        7.92        7.06      0.60 o 
   5   4   2       13.18        9.66      1.05 o 
  -5   5   2        0.03        0.00      0.44 o 
  -4   5   2       57.43       51.33      1.84 o 
  -3   5   2      119.19      109.55      2.64 o 
  -2   5   2        0.83        0.73      0.25 o 
  -1   5   2       31.43       31.40      0.96 o 
   0   5   2       22.67       23.52      0.55 o 
   1   5   2       38.45       34.49      0.72 o 
   2   5   2      238.15      214.17      3.31 o 
   3   5   2        6.98        4.65      0.50 o 
   4   5   2        0.17        0.79      0.57 o 
  -5   6   2       22.68       24.52      1.28 o 
  -4   6   2        2.53        2.25      0.45 o 
  -3   6   2       10.59        9.53      0.66 o 
  -2   6   2       31.16       28.62      0.93 o 
  -1   6   2       29.81       33.11      0.90 o 
   0   6   2      207.29      184.99      2.44 o 
   1   6   2      180.47      165.62      2.75 o 
   2   6   2      107.51       99.83      1.95 o 
   3   6   2       82.66       71.31      1.71 o 
   4   6   2       22.80       21.09      1.01 o 
  -4   7   2        0.07        0.11      0.32 o 
  -3   7   2       20.33       18.24      0.86 o 
  -2   7   2      231.69      217.22      3.47 o 
  -1   7   2        1.52        0.86      0.26 o 
   0   7   2       43.89       41.85      2.51 o 
   1   7   2      165.01      152.81      2.54 o 
   2   7   2        1.67        2.35      0.39 o 
   3   7   2        3.11        3.94      0.59 o 
   4   7   2        0.00        0.32      0.31 o 
  -4   8   2        0.01       -0.32      0.32 o 
  -3   8   2      133.59      135.09      3.34 o 
  -2   8   2        7.69        5.93      0.71 o 
  -1   8   2       18.40       14.42      1.28 o 
   0   8   2      124.85      105.32      2.46 o 
   1   8   2      117.94      116.60      2.74 o 
   2   8   2        1.04        1.37      0.34 o 
   3   8   2        8.88        8.33      0.68 o 
   4   8   2        0.44        0.85      0.48 o 
  -4   9   2        6.99        7.55      1.26 o 
  -3   9   2       12.67       13.97      0.90 o 
  -2   9   2        0.62        0.35      0.37 o 
  -1   9   2        3.94        3.60      0.59 o 
   0   9   2        9.19        7.19      0.75 o 
   1   9   2        0.04        0.00      0.29 o 
   2   9   2        2.43        2.69      0.53 o 
   3   9   2        5.79        4.78      0.74 o 
  -3  10   2        0.17        1.25      0.55 o 
  -2  10   2        8.42        9.04      0.93 o 
  -1  10   2        0.12       -0.29      0.29 o 
   0  10   2       22.49       25.14      1.25 o 
   1  10   2        2.43        1.60      0.49 o 
   2  10   2       77.02       83.59      2.52 o 
   3  10   2        8.65       10.39      1.00 o 
  -2  11   2       30.28       38.77      1.74 o 
  -1  11   2        0.05       -0.04      0.37 o 
   0  11   2        2.50        4.05      0.69 o 
   1  11   2        8.88        8.40      0.90 o 
   2  11   2        6.69        8.90      0.96 o 
  -2  12   2       18.80       21.49      2.03 o 
  -1  12   2        4.34        5.27      2.07 o 
   0  12   2       24.89       25.26      1.46 o 
   1  12   2        3.80        4.33      1.76 o 
  -5   1   3        9.02        8.67      0.64 o 
  -4   1   3       39.85       38.65      1.03 o 
  -3   1   3        0.39        0.39      0.19 o 
  -2   1   3       89.11       95.42      1.38 o 
  -1   1   3     1138.54     1135.30     14.59 o 
   0   1   3      549.78      578.20      7.28 o 
   1   1   3       56.11       74.62      1.11 o 
   2   1   3        7.80        7.07      0.38 o 
   3   1   3      230.37      267.25      3.56 o 
   4   1   3        1.26        1.04      0.44 o 
   5   1   3        4.74        5.33      0.49 o 
  -5   2   3        9.16        8.94      1.42 o 
  -4   2   3       11.80       11.43      0.59 o 
  -3   2   3       80.37       72.38      1.30 o 
  -2   2   3      211.68      202.15      2.53 o 
  -1   2   3      164.65      151.06      2.08 o 
   0   2   3      366.06      410.90      4.53 o 
   1   2   3       77.67       90.30      1.44 o 
   2   2   3       57.14       70.34      1.69 o 
   3   2   3      319.06      342.23      4.36 o 
   4   2   3        4.64        3.84      0.44 o 
   5   2   3       11.69       10.59      0.79 o 
  -5   3   3        0.09        0.01      0.34 o 
  -4   3   3        6.54        7.36      0.61 o 
  -3   3   3       89.98       85.54      1.47 o 
  -2   3   3        0.07       -0.02      0.15 o 
  -1   3   3        7.87        8.39      0.33 o 
   0   3   3       23.65       19.12      0.45 o 
   1   3   3      234.17      297.99      3.52 o 
   2   3   3        1.77        1.18      0.36 o 
   3   3   3       42.03       37.51      1.00 o 
   4   3   3        7.60        6.11      0.72 o 
   5   3   3        1.41        0.81      0.53 o 
  -5   4   3       15.81       15.91      0.94 o 
  -4   4   3       53.55       51.13      1.42 o 
  -3   4   3        3.59        3.86      0.44 o 
  -2   4   3      140.53      131.24      1.83 o 
  -1   4   3        2.46        1.97      0.29 o 
   0   4   3        6.81        6.97      0.31 o 
   1   4   3        8.00        7.92      0.36 o 
   2   4   3        5.70        6.57      0.41 o 
   3   4   3       43.42       37.55      1.17 o 
   4   4   3       15.96       15.05      1.72 o 
   5   4   3       67.23       73.89      3.26 o 
  -5   5   3        0.77        0.84      0.50 o 
  -4   5   3       90.18       83.99      1.96 o 
  -3   5   3        0.50        0.18      0.25 o 
  -2   5   3        5.25        7.46      0.67 o 
  -1   5   3      348.77      346.96      4.06 o 
   0   5   3       19.75       18.89      0.52 o 
   1   5   3        3.29        3.46      0.36 o 
   2   5   3       58.36       62.69      1.33 o 
   3   5   3       17.11       13.30      0.74 o 
   4   5   3        4.60        4.89      0.57 o 
  -5   6   3        0.13        0.41      0.36 o 
  -4   6   3       55.51       60.51      1.65 o 
  -3   6   3        8.78        7.77      0.60 o 
  -2   6   3       31.71       30.64      0.95 o 
  -1   6   3        0.47        0.76      0.23 o 
   0   6   3      172.33      158.40      2.46 o 
   1   6   3      277.94      261.07      3.84 o 
   2   6   3       26.77       21.62      0.84 o 
   3   6   3       33.33       27.15      1.13 o 
   4   6   3       29.28       26.43      1.09 o 
  -4   7   3        5.31        4.55      0.59 o 
  -3   7   3       25.20       27.35      1.03 o 
  -2   7   3        7.55        6.28      0.55 o 
  -1   7   3        0.02        0.10      0.20 o 
   0   7   3      101.27       91.99      2.12 o 
   1   7   3      260.92      245.36      3.69 o 
   2   7   3        0.62        1.02      0.32 o 
   3   7   3       19.87       17.44      1.00 o 
   4   7   3        3.62        3.94      0.60 o 
  -4   8   3        7.12        7.19      0.72 o 
  -3   8   3       80.97       82.76      1.96 o 
  -2   8   3        5.74        4.07      0.49 o 
  -1   8   3        0.01       -0.26      0.31 o 
   0   8   3       84.94       74.90      1.99 o 
   1   8   3        4.89        5.81      0.65 o 
   2   8   3        1.02        0.69      0.41 o 
   3   8   3        1.09        0.51      0.34 o 
   4   8   3       48.37       51.91      2.07 o 
  -4   9   3        8.49        9.38      1.13 o 
  -3   9   3       14.36       15.08      0.91 o 
  -2   9   3       25.12       25.68      2.60 o 
  -1   9   3        1.15       -0.19      0.31 o 
   0   9   3        2.91        3.20      0.53 o 
   1   9   3       12.33       10.48      1.10 o 
   2   9   3       72.45       77.18      2.30 o 
   3   9   3        4.06        4.64      0.65 o 
  -3  10   3        0.62        1.12      0.46 o 
  -2  10   3       14.37       17.12      1.18 o 
  -1  10   3        3.24        3.17      0.84 o 
   0  10   3        3.31        4.58      1.01 o 
   1  10   3       48.61       52.33      1.87 o 
   2  10   3        0.02        0.04      0.40 o 
   3  10   3        0.04       -0.18      0.40 o 
  -2  11   3        0.09        0.44      0.44 o 
  -1  11   3       18.24       18.40      1.21 o 
   0  11   3       33.17       39.25      1.72 o 
   1  11   3       28.40       30.33      1.46 o 
   2  11   3        3.29        3.30      0.62 o 
  -2  12   3       38.94       49.14      2.82 o 
  -1  12   3        3.62        2.33      0.59 o 
   0  12   3       66.83       78.44      2.86 o 
   1  12   3        0.14       -0.07      0.44 o 
  -5   0   4       41.86       48.97      1.86 o 
  -4   0   4       47.94       45.16      1.58 o 
  -3   0   4       15.14       14.78      0.78 o 
  -2   0   4     1357.84     1304.96     29.46 o 
  -1   0   4      132.06      146.95      2.52 o 
   0   0   4      101.93      125.76      3.61 o 
   1   0   4      150.32      201.11      3.51 o 
   2   0   4      376.61      457.35     12.95 o 
   3   0   4        9.00        9.63      0.86 o 
   4   0   4        7.11        8.42      0.85 o 
   5   0   4       56.90       69.57      3.17 o 
  -5   1   4        2.29        3.06      0.45 o 
  -4   1   4       14.21       13.96      0.65 o 
  -3   1   4       20.00       21.13      0.65 o 
  -2   1   4      385.74      365.74      4.24 o 
  -1   1   4        2.27        3.05      0.22 o 
   0   1   4       14.43       16.40      0.43 o 
   1   1   4      314.82      383.21      4.39 o 
   2   1   4       30.90       33.92      0.84 o 
   3   1   4      129.86      148.52      5.24 o 
   4   1   4       12.04       12.18      0.97 o 
   5   1   4        1.70        0.72      0.79 o 
  -5   2   4        1.87        1.19      0.51 o 
  -4   2   4        1.31        1.55      0.33 o 
  -3   2   4        0.25        0.36      0.24 o 
  -2   2   4       57.90       54.58      0.95 o 
  -1   2   4       39.68       43.45      0.74 o 
   0   2   4      502.55      549.49      6.00 o 
   1   2   4      116.87      147.83      1.94 o 
   2   2   4       98.45      119.02      1.81 o 
   3   2   4       26.39       36.12      1.37 o 
   4   2   4        0.01        0.07      0.25 o 
   5   2   4        1.41        0.76      1.81 o 
  -5   3   4        8.31        9.09      0.75 o 
  -4   3   4        2.60        2.53      0.41 o 
  -3   3   4       10.40       10.38      0.49 o 
  -2   3   4      128.38      114.50      1.64 o 
  -1   3   4       92.71       85.99      1.25 o 
   0   3   4      130.53      136.24      1.75 o 
   1   3   4        3.73        1.82      0.24 o 
   2   3   4        5.72       10.43      0.50 o 
   3   3   4      123.52      117.97      2.26 o 
   4   3   4       16.80       19.13      0.80 o 
  -5   4   4       21.83       24.70      1.15 o 
  -4   4   4        3.92        4.39      0.61 o 
  -3   4   4        0.16       -0.07      0.28 o 
  -2   4   4      207.97      193.46      2.51 o 
  -1   4   4        6.30        6.16      0.32 o 
   0   4   4      132.64      127.15      1.73 o 
   1   4   4       44.41       41.42      1.26 o 
   2   4   4       82.23       71.52      1.47 o 
   3   4   4        0.80        1.84      0.33 o 
   4   4   4       18.15       18.09      0.87 o 
  -5   5   4       16.79       16.19      0.98 o 
  -4   5   4       68.43       66.46      1.71 o 
  -3   5   4        0.24       -0.01      0.27 o 
  -2   5   4       29.40       27.15      0.86 o 
  -1   5   4       46.78       45.62      0.87 o 
   0   5   4        6.55        7.09      0.35 o 
   1   5   4      236.91      216.71      2.81 o 
   2   5   4        8.12        5.11      0.39 o 
   3   5   4        3.65        3.27      0.45 o 
   4   5   4        1.96        2.23      0.39 o 
  -5   6   4        0.05       -0.06      0.37 o 
  -4   6   4        0.30        0.39      0.30 o 
  -3   6   4        0.08        0.12      0.25 o 
  -2   6   4       32.75       34.93      1.03 o 
  -1   6   4       79.56       76.44      1.51 o 
   0   6   4      296.35      275.85      3.40 o 
   1   6   4      202.45      193.04      2.62 o 
   2   6   4       57.62       50.28      1.41 o 
   3   6   4       28.43       26.27      1.01 o 
   4   6   4       10.22        8.40      1.13 o 
  -4   7   4        0.59        0.29      0.33 o 
  -3   7   4      148.75      149.43      2.81 o 
  -2   7   4        1.08        0.69      0.28 o 
  -1   7   4        0.63        0.74      0.27 o 
   0   7   4      122.55      117.59      4.18 o 
   1   7   4       19.72       19.57      0.82 o 
   2   7   4       30.67       31.60      1.06 o 
   3   7   4        1.09        1.13      0.33 o 
   4   7   4       18.52       18.77      1.37 o 
  -4   8   4       63.16       74.82      2.01 o 
  -3   8   4        2.50        3.89      0.50 o 
  -2   8   4        6.93        6.20      0.75 o 
  -1   8   4       76.78       75.42      2.42 o 
   0   8   4       38.86       41.16      1.40 o 
   1   8   4        3.18        3.50      1.01 o 
   2   8   4        0.78       -0.11      0.45 o 
   3   8   4        0.04       -0.23      0.55 o 
  -4   9   4       23.15       26.65      2.47 o 
  -3   9   4        2.25        2.10      0.44 o 
  -2   9   4        6.27        7.60      0.81 o 
  -1   9   4       19.28       16.59      1.03 o 
   0   9   4        0.22       -0.06      0.28 o 
   1   9   4        9.77       10.05      1.76 o 
   2   9   4       21.31       22.42      1.18 o 
   3   9   4        3.74        3.23      0.62 o 
  -3  10   4        1.03        1.23      0.66 o 
  -2  10   4        0.83        0.75      0.44 o 
  -1  10   4       20.54       23.77      1.21 o 
   0  10   4        0.87        0.45      0.40 o 
   1  10   4       46.51       47.35      2.07 o 
   2  10   4       11.24       13.80      2.25 o 
  -2  11   4        0.00       -0.35      0.48 o 
  -1  11   4        0.28        0.33      0.40 o 
   0  11   4       16.12       16.38      1.12 o 
   1  11   4       22.19       26.10      1.30 o 
   2  11   4       13.41       15.94      1.76 o 
  -1  12   4       10.67       11.23      1.23 o 
   0  12   4        0.96        0.16      0.40 o 
   1  12   4        0.49        0.79      0.53 o 
  -5   1   5       21.18       20.60      0.86 o 
  -4   1   5        0.66        0.54      0.27 o 
  -3   1   5       18.98       17.52      0.60 o 
  -2   1   5      457.56      448.94      5.12 o 
  -1   1   5      211.83      202.73      2.39 o 
   0   1   5       30.16       34.67      0.76 o 
   1   1   5        1.79        3.57      0.23 o 
   2   1   5      434.78      504.58      5.93 o 
   3   1   5        2.04        1.25      0.30 o 
   4   1   5        0.36        0.60      0.41 o 
  -5   2   5        2.60        3.37      0.52 o 
  -4   2   5        4.04        4.06      0.43 o 
  -3   2   5       59.73       58.65      1.16 o 
  -2   2   5        1.00        0.89      0.17 o 
  -1   2   5       17.44       19.12      0.58 o 
   0   2   5       40.77       37.51      0.63 o 
   1   2   5       53.53       56.88      1.07 o 
   2   2   5      174.49      181.97      2.52 o 
   3   2   5        2.64        2.31      0.66 o 
   4   2   5       10.43       10.66      0.84 o 
  -5   3   5        0.16        0.25      0.31 o 
  -4   3   5       55.05       54.88      1.45 o 
  -3   3   5        2.62        2.08      0.28 o 
  -2   3   5       22.98       22.83      0.60 o 
  -1   3   5        9.08        7.27      0.33 o 
   0   3   5      127.19      148.85      1.93 o 
   1   3   5        3.14        3.45      0.27 o 
   2   3   5       66.88       61.06      1.45 o 
   3   3   5       14.01       14.13      0.62 o 
   4   3   5       31.59       29.41      1.23 o 
  -5   4   5       54.33       55.35      1.62 o 
  -4   4   5       16.17       14.27      0.99 o 
  -3   4   5       45.97       45.55      1.21 o 
  -2   4   5        5.45        6.21      0.37 o 
  -1   4   5        0.01        0.01      0.15 o 
   0   4   5        3.55        3.74      0.27 o 
   1   4   5        0.02        0.14      0.19 o 
   2   4   5       63.31       57.86      1.17 o 
   3   4   5        1.84        2.94      0.46 o 
   4   4   5       74.72       84.98      2.60 o 
  -5   5   5       33.84       38.98      1.38 o 
  -4   5   5        0.15        0.63      0.31 o 
  -3   5   5        1.29        1.56      0.33 o 
  -2   5   5      143.44      134.19      2.27 o 
  -1   5   5       37.61       38.25      0.93 o 
   0   5   5       14.72       14.42      0.51 o 
   1   5   5       41.51       46.51      0.98 o 
   2   5   5       76.26       60.15      1.33 o 
   3   5   5       25.32       24.63      1.22 o 
   4   5   5        0.08       -0.38      0.38 o 
  -5   6   5       12.43       11.18      1.41 o 
  -4   6   5        0.92        0.61      0.71 o 
  -3   6   5        5.95        7.25      0.59 o 
  -2   6   5       17.11       16.69      0.72 o 
  -1   6   5      127.01      120.90      2.09 o 
   0   6   5       88.13       85.26      1.42 o 
   1   6   5       56.89       53.29      1.10 o 
   2   6   5       40.62       36.74      1.24 o 
   3   6   5       16.92       16.95      1.10 o 
   4   6   5       10.24        7.57      1.14 o 
  -4   7   5        8.04        8.84      0.74 o 
  -3   7   5        9.13        9.34      0.69 o 
  -2   7   5        0.58        0.44      0.33 o 
  -1   7   5       67.00       66.89      1.47 o 
   0   7   5      282.44      276.52      5.02 o 
   1   7   5        1.34        0.89      0.44 o 
   2   7   5       12.97       11.71      0.93 o 
   3   7   5        4.08        3.34      0.60 o 
  -4   8   5       42.69       48.61      1.55 o 
  -3   8   5        9.07        9.08      0.71 o 
  -2   8   5        0.02       -0.01      0.31 o 
  -1   8   5       33.38       34.25      1.50 o 
   0   8   5        7.36        7.98      0.69 o 
   1   8   5        1.73        2.43      0.44 o 
   2   8   5        0.48        0.53      0.53 o 
   3   8   5       57.20       54.49      2.04 o 
  -4   9   5       13.96       19.56      2.07 o 
  -3   9   5       17.42       19.87      1.11 o 
  -2   9   5        1.14        0.33      0.40 o 
  -1   9   5       15.63       17.02      1.00 o 
   0   9   5       35.67       36.71      1.40 o 
   1   9   5       68.03       77.59      3.17 o 
   2   9   5        1.20        0.88      0.53 o 
   3   9   5        4.78        4.67      1.06 o 
  -3  10   5        2.08        2.54      0.56 o 
  -2  10   5        0.09       -0.44      0.44 o 
  -1  10   5        7.56        7.09      0.75 o 
   0  10   5       11.31       15.76      1.50 o 
   1  10   5        1.97        2.73      0.70 o 
   2  10   5        1.85        1.32      0.62 o 
  -2  11   5        5.70        7.57      1.23 o 
  -1  11   5       34.16       37.61      2.20 o 
   0  11   5       42.89       43.15      2.47 o 
   1  11   5       13.17       17.88      1.76 o 
  -5   0   6       32.20       31.94      1.44 o 
  -4   0   6       13.13       13.30      1.01 o 
  -3   0   6      169.51      159.61      3.27 o 
  -2   0   6       50.51       50.63      1.27 o 
  -1   0   6        1.28        1.32      0.53 o 
   0   0   6        0.04       -0.09      0.35 o 
   1   0   6      415.33      431.89     10.92 o 
   2   0   6       19.47       22.90      1.76 o 
   3   0   6       22.37       26.68      1.94 o 
   4   0   6       93.09       98.11      4.49 o 
  -5   1   6        0.43        0.78      0.27 o 
  -4   1   6        2.63        2.61      0.36 o 
  -3   1   6      196.05      185.19      2.57 o 
  -2   1   6       11.10       12.21      0.44 o 
  -1   1   6       96.82       98.69      2.28 o 
   0   1   6      129.46      133.21      2.93 o 
   1   1   6       13.90       15.26      1.23 o 
   2   1   6      218.30      244.23      5.08 o 
   3   1   6        5.12        4.89      0.71 o 
   4   1   6        0.57        0.87      0.84 o 
  -5   2   6        0.34        0.83      0.41 o 
  -4   2   6        1.37        1.52      0.31 o 
  -3   2   6       34.22       32.44      0.82 o 
  -2   2   6        0.62        1.11      0.21 o 
  -1   2   6      214.31      228.27      4.50 o 
   0   2   6      158.38      178.28      2.69 o 
   1   2   6       35.95       37.93      0.98 o 
   2   2   6       25.66       31.36      1.54 o 
   3   2   6        0.01        0.09      0.35 o 
   4   2   6        0.97        1.14      0.83 o 
  -5   3   6        1.70        1.69      0.37 o 
  -4   3   6        2.64        2.92      0.41 o 
  -3   3   6       85.72       82.80      1.72 o 
  -2   3   6       38.38       38.99      1.17 o 
  -1   3   6       38.32       37.08      1.06 o 
   0   3   6       25.53       24.78      0.71 o 
   1   3   6       39.62       44.97      1.12 o 
   2   3   6      124.50      111.57      2.19 o 
   3   3   6       37.51       39.66      1.78 o 
   4   3   6        0.18        0.26      0.88 o 
  -5   4   6        0.11        0.35      0.40 o 
  -4   4   6        1.08        0.17      0.48 o 
  -3   4   6       32.95       33.27      1.00 o 
  -2   4   6        0.03        0.36      0.18 o 
  -1   4   6       17.29       17.37      0.71 o 
   0   4   6        0.10        0.12      0.21 o 
   1   4   6       56.62       44.63      1.14 o 
   2   4   6        7.43        5.57      0.50 o 
   3   4   6       14.16       14.71      1.16 o 
   4   4   6       19.25       17.09      2.11 o 
  -5   5   6       30.22       33.50      1.46 o 
  -4   5   6        0.17        0.06      0.28 o 
  -3   5   6       18.47       16.43      0.71 o 
  -2   5   6       34.71       31.82      0.93 o 
  -1   5   6       59.99       57.54      2.10 o 
   0   5   6       99.05       98.75      2.22 o 
   1   5   6        9.61        6.59      0.71 o 
   2   5   6       11.96       11.82      0.68 o 
   3   5   6        2.18        2.91      1.32 o 
  -4   6   6        5.51        5.54      0.55 o 
  -3   6   6       29.19       30.22      1.00 o 
  -2   6   6       14.27       14.50      0.83 o 
  -1   6   6      217.15      208.13      4.03 o 
   0   6   6      223.90      209.27      3.33 o 
   1   6   6       12.60       10.97      0.62 o 
   2   6   6       21.59       20.58      2.99 o 
   3   6   6        4.21        2.55      1.32 o 
  -4   7   6       52.86       57.43      2.64 o 
  -3   7   6        0.60        0.49      0.36 o 
  -2   7   6       10.41       11.55      0.84 o 
  -1   7   6       36.61       36.99      1.54 o 
   0   7   6       62.82       59.91      1.71 o 
   1   7   6       45.94       43.68      2.03 o 
   2   7   6        4.33        5.40      0.76 o 
   3   7   6       72.48       65.44      3.61 o 
  -4   8   6       10.37       11.02      1.14 o 
  -3   8   6        1.32        1.41      0.44 o 
  -2   8   6       19.71       20.55      1.76 o 
  -1   8   6        9.47       10.74      1.06 o 
   0   8   6        1.69        0.97      0.44 o 
   1   8   6        8.56        8.72      1.06 o 
   2   8   6        0.22        0.70      0.53 o 
   3   8   6       63.03       49.67      3.52 o 
  -3   9   6        2.70        2.77      0.59 o 
  -2   9   6       17.52       18.58      1.59 o 
  -1   9   6        0.00        0.09      0.44 o 
   0   9   6        9.61       10.57      1.14 o 
   1   9   6       27.03       27.57      1.76 o 
   2   9   6        0.28        1.41      0.62 o 
  -3  10   6        2.64        1.94      0.88 o 
  -2  10   6       17.71       21.14      1.76 o 
  -1  10   6        0.23        0.00      0.44 o 
   0  10   6       15.11       16.38      1.50 o 
   1  10   6        9.78       11.98      1.41 o 
   2  10   6        7.78        7.05      1.14 o 
  -2  11   6        2.40        2.82      0.97 o 
  -1  11   6       15.18       15.15      1.59 o 
   0  11   6       30.80       33.64      2.20 o 
   1  11   6        8.85        9.86      1.41 o 
  -5   1   7        0.00       -0.28      0.42 o 
  -4   1   7        6.49        5.11      1.50 o 
  -3   1   7      158.25      153.26      3.49 o 
  -2   1   7       59.04       57.28      1.77 o 
  -1   1   7       11.39       11.56      2.03 o 
   0   1   7       14.84       14.16      0.93 o 
   1   1   7      433.55      445.37      8.16 o 
   2   1   7        1.51        1.10      0.70 o 
   3   1   7        0.27       -0.09      0.37 o 
   4   1   7       24.65       25.40      2.91 o 
  -5   2   7        0.46        1.50      0.88 o 
  -4   2   7       30.39       30.55      1.46 o 
  -3   2   7       12.87       14.57      1.19 o 
  -2   2   7        0.07        0.17      0.34 o 
  -1   2   7        9.39        8.20      1.45 o 
   0   2   7        6.17        5.73      0.69 o 
   1   2   7       20.03       20.64      1.41 o 
   2   2   7        2.46        1.69      0.53 o 
   3   2   7        0.16        0.93      0.62 o 
   4   2   7        1.53        5.11      2.03 o 
  -5   3   7       13.99       14.36      1.76 o 
  -4   3   7        3.91        3.96      1.06 o 
  -3   3   7       15.64       14.35      0.67 o 
  -2   3   7        1.55        1.11      0.42 o 
  -1   3   7       68.79       68.76      1.99 o 
   0   3   7       17.46       15.35      0.96 o 
   1   3   7       42.60       36.30      1.49 o 
   2   3   7       11.71       10.75      1.67 o 
   3   3   7       80.37       84.63      3.70 o 
  -5   4   7       18.30       22.11      1.85 o 
  -4   4   7        7.24        8.49      0.83 o 
  -3   4   7       11.17       11.36      0.78 o 
  -2   4   7        0.29        0.43      0.40 o 
  -1   4   7        0.02       -0.34      0.34 o 
   0   4   7        0.02        0.26      0.53 o 
   1   4   7       50.95       47.05      1.98 o 
   2   4   7        4.34        3.36      0.61 o 
   3   4   7       45.88       53.57      2.18 o 
  -5   5   7        0.12        2.55      0.79 o 
  -4   5   7        2.55        2.95      0.97 o 
  -3   5   7       33.63       32.94      1.33 o 
  -2   5   7       36.09       37.80      1.41 o 
  -1   5   7       11.49       13.01      1.41 o 
   0   5   7        9.26        9.92      1.32 o 
   1   5   7      143.45      121.46      3.05 o 
   2   5   7       29.66       33.72      1.52 o 
   3   5   7        1.06        2.11      1.59 o 
  -4   6   7        0.00        1.09      0.46 o 
  -3   6   7       20.56       23.17      1.12 o 
  -2   6   7       69.14       67.92      1.97 o 
  -1   6   7        2.74        2.20      0.70 o 
   0   6   7       55.66       52.65      2.60 o 
   1   6   7       18.83       18.98      1.23 o 
   3   6   7        5.73        6.52      1.85 o 
  -4   7   7        6.88        8.25      1.59 o 
  -3   7   7        2.93        3.56      0.62 o 
  -2   7   7       26.06       25.16      1.18 o 
  -1   7   7      197.05      184.68      5.72 o 
   2   7   7        1.48        2.91      1.85 o 
   3   7   7       26.24       19.20      2.82 o 
  -4   8   7        8.44        8.01      1.32 o 
  -3   8   7        0.25        0.20      0.66 o 
  -2   8   7        4.86        3.04      0.75 o 
  -3   9   7        2.12        1.80      1.01 o 
  -2   9   7       20.22       22.90      1.67 o 
  -2  10   7        5.86        7.13      1.14 o 
  -5   0   8        4.60        4.84      1.14 o 
  -4   0   8       12.28       14.44      1.59 o 
  -3   0   8       17.22       19.11      1.59 o 
  -2   0   8        8.80        8.98      1.14 o 
  -1   0   8       13.57       14.44      1.32 o 
   0   0   8      315.27      307.27      8.54 o 
   1   0   8      154.76      161.17      5.37 o 
   2   0   8       30.39       31.44      2.20 o 
   3   0   8       83.61       98.64      4.32 o 
  -5   1   8        0.04        0.95      0.49 o 
  -4   1   8       68.21       71.10      2.33 o 
  -3   1   8       19.11       18.17      1.09 o 
  -2   1   8       62.36       60.86      1.93 o 
  -1   1   8       15.71       15.39      0.96 o 
   0   1   8        0.16        1.36      0.70 o 
   1   1   8      188.57      189.54      4.27 o 
   2   1   8        0.10       -0.44      0.44 o 
   3   1   8       12.20       13.80      1.18 o 
  -5   2   8        0.71        0.35      0.70 o 
  -4   2   8       19.77       22.41      1.30 o 
  -3   2   8        2.49        2.41      0.59 o 
  -2   2   8       72.26       68.63      2.09 o 
  -1   2   8       86.98       81.86      2.30 o 
   0   2   8        2.19        2.20      0.66 o 
   1   2   8       12.79       11.89      1.03 o 
   2   2   8        1.94        1.91      0.55 o 
   3   2   8        1.27        1.73      0.59 o 
  -4   3   8       49.93       44.65      2.73 o 
  -3   3   8        6.67        7.99      0.78 o 
  -2   3   8        3.12        2.55      0.53 o 
  -1   3   8       28.71       28.80      1.31 o 
   0   3   8       36.94       35.78      1.85 o 
   1   3   8       73.16       65.91      2.38 o 
   2   3   8       46.11       49.96      2.16 o 
   3   3   8        0.12        0.26      0.62 o 
  -4   4   8        2.35        3.35      0.97 o 
  -3   4   8        1.04        0.44      0.62 o 
  -2   4   8        0.10        0.09      0.37 o 
  -1   4   8        8.59        8.32      0.81 o 
   0   4   8       26.77       20.20      1.15 o 
   1   4   8       38.19       33.43      2.03 o 
   2   4   8        4.71        5.53      1.14 o 
   3   4   8        3.84        4.23      1.94 o 
  -4   5   8        4.27        5.28      1.23 o 
  -3   5   8       24.88       26.07      1.94 o 
  -2   5   8       65.24       61.56      2.91 o 
  -1   5   8       15.15       15.70      1.01 o 
   0   5   8        4.30        3.54      0.61 o 
   1   5   8       12.95       12.23      1.06 o 
   2   5   8        1.73        2.24      0.53 o 
   3   5   8       88.26       99.52      5.46 o 
  -4   6   8       20.58       21.67      2.03 o 
  -3   6   8        0.09        0.88      0.70 o 
  -2   6   8      109.87      100.58      4.05 o 
  -1   6   8      127.38      116.78      4.23 o 
   0   6   8        0.30        0.09      0.44 o 
   1   6   8        9.19        9.38      0.87 o 
  -3   7   8        7.53        8.81      1.41 o 
  -2   7   8        4.37        4.58      1.06 o 
  -1   7   8       85.83       84.11      3.43 o 
   2   7   8      123.73      166.89      7.13 o 
  -3   8   8        1.31        1.67      0.79 o 
  -2   8   8        3.55        4.67      0.88 o 
  -5   1   9        0.96        2.64      0.97 o 
  -4   1   9       50.80       54.29      2.12 o 
  -3   1   9       13.07       13.39      1.03 o 
  -2   1   9        9.06        9.73      0.87 o 
  -1   1   9        6.26        6.39      0.81 o 
   0   1   9      255.93      251.31      5.36 o 
   1   1   9        0.09        0.30      0.42 o 
   2   1   9        0.06       -0.13      0.66 o 
   3   1   9       23.03       27.41      1.52 o 
  -4   2   9       29.40       27.25      1.43 o 
  -3   2   9        1.50        1.32      0.50 o 
  -2   2   9        0.40        0.29      0.40 o 
  -1   2   9        1.36        1.28      0.46 o 
   0   2   9        1.49        1.95      0.55 o 
   1   2   9        1.97        1.45      0.55 o 
   2   2   9        9.33        7.83      0.96 o 
   3   2   9        6.86       10.04      1.50 o 
  -4   3   9        6.09        6.61      1.32 o 
  -3   3   9        0.03        0.07      0.75 o 
  -2   3   9       30.34       28.32      1.94 o 
  -1   3   9        5.36        4.89      0.84 o 
   0   3   9        8.86        8.03      1.23 o 
   1   3   9        4.58        5.09      0.80 o 
   2   3   9       89.42       95.97      3.13 o 
   3   3   9        0.41       -0.26      0.70 o 
  -4   4   9        4.19        3.17      0.97 o 
  -3   4   9        1.37        2.11      0.88 o 
  -2   4   9        0.08        0.88      0.44 o 
  -1   4   9        0.86        1.77      0.53 o 
   0   4   9       13.38       15.74      1.12 o 
   1   4   9       19.78       17.44      1.21 o 
   2   4   9       14.78       17.25      1.28 o 
  -4   5   9        4.22        3.70      1.06 o 
  -3   5   9       26.58       28.01      2.11 o 
  -2   5   9        0.82        1.14      0.53 o 
  -1   5   9        0.60        0.13      0.37 o 
   0   5   9      144.90      132.37      4.84 o 
   1   5   9        9.83       11.50      1.85 o 
   2   5   9        1.91        1.85      0.88 o 
  -3   6   9       29.67       32.94      2.38 o 
  -2   6   9        6.44        8.89      1.32 o 
  -1   6   9       30.38       29.50      2.03 o 
   0   6   9        1.44        1.32      0.62 o 
   1   6   9        0.06        0.70      0.70 o 
   2   6   9        1.37        1.94      0.79 o 
  -3   7   9        6.00        7.49      1.41 o 
  -2   7   9       92.69      100.05      4.23 o 
  -1   7   9        9.06        8.81      1.23 o 
  -3   8   9        0.02        0.09      0.88 o 
  -2   8   9        7.59        5.64      1.23 o 
  -4   0  10        2.51        3.61      1.06 o 
  -3   0  10       22.52       23.78      1.94 o 
  -2   0  10        9.32       10.48      1.32 o 
  -1   0  10      151.20      146.37      5.20 o 
   0   0  10      273.80      256.81      7.93 o 
   1   0  10       17.58       20.17      1.94 o 
   2   0  10       39.35       49.14      3.08 o 
  -4   1  10        9.76        7.10      0.93 o 
  -3   1  10       29.26       31.47      1.56 o 
  -2   1  10        0.00        0.55      0.46 o 
  -1   1  10        5.08        4.28      0.75 o 
   0   1  10       66.47       62.46      2.24 o 
   1   1  10        1.76        1.66      0.57 o 
   2   1  10       25.25       29.34      1.68 o 
  -4   2  10        5.40        5.81      1.10 o 
  -3   2  10       17.91       17.60      1.21 o 
  -2   2  10       33.83       33.03      2.55 o 
  -1   2  10        0.02       -0.24      0.40 o 
   0   2  10        3.10        2.10      0.61 o 
   1   2  10        9.37        9.54      1.32 o 
   2   2  10        3.76        3.17      0.71 o 
  -4   3  10        0.11       -0.09      0.70 o 
  -3   3  10        0.28        0.51      0.44 o 
  -2   3  10       17.03       17.99      1.63 o 
  -1   3  10       16.49       15.57      2.42 o 
   0   3  10       23.21       19.69      1.31 o 
   1   3  10       30.33       31.18      1.62 o 
   2   3  10        0.01       -0.01      0.75 o 
  -3   4  10        1.66        3.17      1.06 o 
  -2   4  10       12.82       12.47      1.10 o 
  -1   4  10        8.74        5.98      0.81 o 
   0   4  10       58.53       52.93      2.16 o 
   1   4  10        0.38        0.50      0.49 o 
   2   4  10        0.55        0.81      0.66 o 
  -3   5  10       47.62       48.35      2.99 o 
  -2   5  10        0.02        0.44      0.62 o 
  -1   5  10        0.51       -0.53      0.53 o 
   0   5  10        3.15        2.92      0.62 o 
   1   5  10        0.75        0.97      0.49 o 
  -3   6  10       36.48       40.51      2.73 o 
  -2   6  10       47.27       47.91      2.82 o 
  -1   6  10        2.96        3.26      0.88 o 
   0   6  10        1.78        1.41      0.70 o 
   1   6  10       13.14       15.94      1.76 o 
  -2   7  10       64.02       64.91      3.43 o 
  -1   7  10        0.09       -0.70      0.70 o 
  -2   8  10        5.50        5.64      1.32 o 
  -4   1  11        2.01        3.96      0.97 o 
  -3   1  11        6.34        5.59      0.84 o 
  -2   1  11        0.77        0.13      0.50 o 
  -1   1  11      120.91      108.95      3.21 o 
   0   1  11        0.52        0.43      0.53 o 
   1   1  11        1.40        2.32      0.68 o 
  -3   2  11        0.00        0.57      0.46 o 
  -2   2  11        3.48        3.57      0.71 o 
  -1   2  11       10.06        8.76      1.00 o 
   0   2  11        2.50        2.55      0.68 o 
   1   2  11       25.76       21.20      1.49 o 
  -3   3  11       14.39       13.74      1.67 o 
  -2   3  11        0.04        0.37      0.46 o 
  -1   3  11        1.22        1.74      0.66 o 
   0   3  11        0.49        0.31      0.50 o 
   1   3  11       51.91       56.67      2.27 o 
  -3   4  11        0.78        1.59      0.70 o 
  -2   4  11        1.18        1.94      0.88 o 
  -1   4  11        0.05       -0.06      0.46 o 
   0   4  11       17.51       15.82      1.28 o 
   1   4  11        1.46        2.18      0.59 o 
  -2   5  11        0.01        1.06      0.70 o 
  -1   5  11       83.92       78.47      3.79 o 
   0   5  11        0.02        0.03      0.40 o 
   1   5  11        1.76        1.02      0.62 o 
  -2   6  11       10.99       11.45      1.59 o 
  -1   6  11        1.27       -0.09      0.79 o 
   0   6  11        0.23        0.09      0.70 o 
  -1   7  11        1.10        2.64      1.06 o 
  -3   0  12        0.80        0.00      0.62 o 
  -2   0  12       54.29       54.34      3.17 o 
  -1   0  12      222.24      219.73      7.49 o 
   0   0  12        3.17        3.61      1.06 o 
  -3   1  12        2.64        1.69      0.53 o 
  -2   1  12       10.45       10.89      1.12 o 
  -1   1  12        5.35        6.11      0.92 o 
   0   1  12        1.54        1.69      1.41 o 
  -3   2  12        8.84       10.57      1.50 o 
  -2   2  12        0.03       -0.23      0.70 o 
  -1   2  12        1.13        1.55      0.75 o 
   0   2  12       16.23       17.19      1.76 o 
  -2   3  12        5.63        5.57      0.84 o 
  -1   3  12        2.97        2.67      1.06 o 
   0   3  12       10.00        9.41      1.05 o 
  -1   4  12       44.18       41.13      1.93 o 
   0   4  12        0.01        0.88      0.79 o 
                                                 
